# Supplementary material for: Metabolic-suppressed cancer-associated fibroblasts limit the immune environment and survival in colorectal cancer with liver metastasis
Source: Front Pharmacol. 2023 Aug 31;14:1212420. doi: 10.3389/fphar.2023.1212420 (PMC10501863; doi:10.3389/fphar.2023.1212420)
Supplement: Supplementary file 3 [file DataSheet1.CSV]

	p_val	avg_log2FC	pct.1	pct.2	p_val_adj	cluster	gene
MALAT1	3.61E-80	-1.168414577	1	1	1.22E-75	0	MALAT1
COL1A2	7.33E-70	1.263359397	0.934	0.548	2.47E-65	0	COL1A2
THY1	1.63E-69	1.470925599	0.796	0.281	5.48E-65	0	THY1
LUM	8.64E-65	1.716017	0.831	0.434	2.91E-60	0	LUM
C1S	1.62E-64	1.270737216	0.89	0.488	5.45E-60	0	C1S
SERPINF1	1.53E-63	1.438210927	0.845	0.405	5.15E-59	0	SERPINF1
DCN	1.22E-62	1.452156512	0.894	0.583	4.09E-58	0	DCN
MT-ATP6	1.34E-61	-1.018118982	0.994	0.998	4.52E-57	0	MT-ATP6
RCN1	3.91E-61	0.800392711	0.642	0.114	1.32E-56	0	RCN1
CTSK	9.19E-61	1.278678123	0.762	0.275	3.10E-56	0	CTSK
C1R	6.00E-60	1.249589898	0.907	0.5	2.02E-55	0	C1R
MT-ND2	3.46E-59	-1.004062796	0.996	1	1.17E-54	0	MT-ND2
FBLN1	2.67E-58	1.687171694	0.778	0.326	9.00E-54	0	FBLN1
MMP2	8.50E-58	1.327445538	0.793	0.335	2.86E-53	0	MMP2
LGALS3BP	3.01E-57	0.974748755	0.861	0.366	1.01E-52	0	LGALS3BP
PCOLCE	4.96E-55	1.126884502	0.815	0.36	1.67E-50	0	PCOLCE
SPON2	2.20E-54	1.032087709	0.74	0.24	7.43E-50	0	SPON2
MT-CO1	7.31E-53	-0.99003813	0.998	1	2.46E-48	0	MT-CO1
OLFML3	2.33E-52	0.936109167	0.624	0.151	7.84E-48	0	OLFML3
PPIC	1.63E-51	0.803876468	0.739	0.236	5.50E-47	0	PPIC
RPLP0	1.92E-51	0.637094525	0.995	0.878	6.46E-47	0	RPLP0
MT-CO3	2.08E-51	-0.973795328	0.996	1	6.99E-47	0	MT-CO3
MT-CYB	1.25E-50	-0.929519792	0.996	0.998	4.21E-46	0	MT-CYB
COL3A1	3.08E-50	1.120520654	0.873	0.479	1.04E-45	0	COL3A1
EFEMP1	2.77E-49	1.290265639	0.579	0.147	9.35E-45	0	EFEMP1
PPIB	9.66E-49	0.807661548	0.93	0.539	3.26E-44	0	PPIB
MT-ND4	3.09E-48	-0.885083917	0.999	1	1.04E-43	0	MT-ND4
FSTL1	5.02E-48	0.831592178	0.776	0.291	1.69E-43	0	FSTL1
CD63	5.73E-48	0.718076925	0.996	0.849	1.93E-43	0	CD63
PSAP	6.98E-48	0.761114644	0.93	0.556	2.35E-43	0	PSAP
P4HB	7.80E-48	0.785692235	0.831	0.333	2.63E-43	0	P4HB
TMEM176B	3.31E-47	0.994433158	0.722	0.252	1.11E-42	0	TMEM176B
STEAP1	1.59E-46	0.790737225	0.446	0.056	5.37E-42	0	STEAP1
SSPN	4.14E-46	0.738247077	0.564	0.122	1.39E-41	0	SSPN
PMP22	8.61E-46	0.871861032	0.774	0.306	2.90E-41	0	PMP22
LAPTM4A	9.26E-46	0.770820488	0.951	0.597	3.12E-41	0	LAPTM4A
COL6A3	1.39E-45	0.919364606	0.78	0.329	4.68E-41	0	COL6A3
KDELR2	1.18E-44	0.71744376	0.77	0.273	3.97E-40	0	KDELR2
COL6A2	2.88E-44	0.750085463	0.966	0.717	9.70E-40	0	COL6A2
TMEM176A	3.72E-44	0.920818668	0.638	0.192	1.25E-39	0	TMEM176A
HTRA1	2.71E-43	0.700892229	0.642	0.186	9.11E-39	0	HTRA1
CFH	6.99E-43	0.868353368	0.658	0.2	2.36E-38	0	CFH
GDI2	2.09E-42	0.552803361	0.724	0.229	7.04E-38	0	GDI2
IGFBP4	4.75E-42	1.20530778	0.912	0.572	1.60E-37	0	IGFBP4
CTSB	5.10E-42	0.790455095	0.765	0.291	1.72E-37	0	CTSB
HEXB	6.03E-42	0.546740325	0.626	0.161	2.03E-37	0	HEXB
PIGT	1.03E-41	0.543696007	0.544	0.118	3.47E-37	0	PIGT
GLT8D2	1.96E-41	0.596203998	0.522	0.11	6.60E-37	0	GLT8D2
OAF	3.71E-41	0.699488925	0.536	0.124	1.25E-36	0	OAF
ADH5	6.10E-41	0.549776899	0.537	0.118	2.06E-36	0	ADH5
RCN3	7.78E-41	0.648375076	0.606	0.167	2.62E-36	0	RCN3
CERCAM	1.64E-40	0.606077672	0.544	0.126	5.54E-36	0	CERCAM
PGAM1	1.97E-40	0.47746922	0.7	0.211	6.65E-36	0	PGAM1
PDPN	2.95E-40	0.812207587	0.469	0.091	9.93E-36	0	PDPN
COL6A1	3.61E-40	0.757090271	0.876	0.481	1.22E-35	0	COL6A1
ALDH2	3.82E-40	0.56451492	0.5	0.099	1.29E-35	0	ALDH2
CPQ	4.21E-40	0.549981119	0.523	0.112	1.42E-35	0	CPQ
CPXM1	4.53E-40	0.73700865	0.407	0.056	1.53E-35	0	CPXM1
TSPAN4	4.92E-40	0.60924638	0.671	0.205	1.66E-35	0	TSPAN4
MT-ND1	5.36E-40	-0.952134127	0.995	0.988	1.80E-35	0	MT-ND1
SSR2	6.38E-40	0.644782554	0.889	0.428	2.15E-35	0	SSR2
VIM	6.69E-40	0.562970622	0.998	0.957	2.26E-35	0	VIM
CTSA	7.88E-40	0.550278448	0.546	0.128	2.66E-35	0	CTSA
PAM	1.17E-39	0.49234283	0.458	0.079	3.94E-35	0	PAM
FBLN2	1.22E-39	0.733075165	0.514	0.118	4.13E-35	0	FBLN2
NBL1	1.26E-39	0.859217447	0.805	0.386	4.25E-35	0	NBL1
LY6E	1.69E-39	0.613247402	0.872	0.44	5.70E-35	0	LY6E
TMEM45A	6.05E-39	0.546722863	0.5	0.105	2.04E-34	0	TMEM45A
MXRA8	8.05E-39	0.747511291	0.784	0.341	2.71E-34	0	MXRA8
PKM	1.68E-38	0.704911303	0.82	0.353	5.66E-34	0	PKM
MT-CO2	3.28E-38	-0.878306369	0.998	0.996	1.10E-33	0	MT-CO2
PDIA6	5.60E-38	0.533484918	0.684	0.219	1.89E-33	0	PDIA6
LGALS3	5.79E-38	0.691236619	0.853	0.405	1.95E-33	0	LGALS3
GPX8	6.07E-38	0.520424357	0.468	0.091	2.04E-33	0	GPX8
IGFBP6	6.52E-38	0.888960711	0.68	0.254	2.20E-33	0	IGFBP6
SDHD	7.01E-38	0.442657299	0.554	0.134	2.36E-33	0	SDHD
CHID1	9.12E-38	0.455735553	0.547	0.13	3.07E-33	0	CHID1
TMED2	9.66E-38	0.580789899	0.809	0.314	3.25E-33	0	TMED2
RPN2	1.21E-37	0.454844521	0.545	0.128	4.08E-33	0	RPN2
RAB5C	1.77E-37	0.461527392	0.611	0.167	5.97E-33	0	RAB5C
ANXA2	1.90E-37	0.751381546	0.901	0.523	6.41E-33	0	ANXA2
TUBB	2.32E-37	0.704718439	0.884	0.471	7.83E-33	0	TUBB
CHPF	2.89E-37	0.460598688	0.455	0.087	9.73E-33	0	CHPF
GPNMB	3.38E-37	0.773264672	0.611	0.198	1.14E-32	0	GPNMB
EFEMP2	3.78E-37	0.542887598	0.703	0.242	1.27E-32	0	EFEMP2
SDCBP	3.84E-37	0.525998388	0.718	0.244	1.29E-32	0	SDCBP
TAX1BP3	5.00E-37	0.589968635	0.709	0.248	1.68E-32	0	TAX1BP3
FKBP10	5.88E-37	0.546936262	0.629	0.192	1.98E-32	0	FKBP10
SEC11A	8.92E-37	0.504487219	0.782	0.295	3.00E-32	0	SEC11A
NNMT	9.78E-37	0.832375597	0.873	0.508	3.30E-32	0	NNMT
CDK4	1.53E-36	0.408088888	0.542	0.13	5.15E-32	0	CDK4
LRP10	1.55E-36	0.445720232	0.524	0.124	5.24E-32	0	LRP10
PLD3	2.75E-36	0.516079304	0.648	0.205	9.26E-32	0	PLD3
GGT5	3.69E-36	0.632790119	0.647	0.217	1.24E-31	0	GGT5
OSTC	3.72E-36	0.575027781	0.778	0.31	1.25E-31	0	OSTC
MYDGF	4.10E-36	0.539274022	0.736	0.271	1.38E-31	0	MYDGF
SPARC	4.57E-36	0.900149021	0.95	0.684	1.54E-31	0	SPARC
FBLN5	6.91E-36	0.592222223	0.491	0.116	2.33E-31	0	FBLN5
APP	9.15E-36	0.594999538	0.801	0.326	3.08E-31	0	APP
PFN2	1.28E-35	0.470837995	0.407	0.066	4.32E-31	0	PFN2
C3	1.28E-35	0.907063017	0.633	0.242	4.32E-31	0	C3
RAB34	1.66E-35	0.48170393	0.696	0.225	5.60E-31	0	RAB34
15-Sep	1.83E-35	0.493431883	0.782	0.289	6.18E-31	0	15-Sep
PDGFRA	1.89E-35	0.58036445	0.463	0.099	6.36E-31	0	PDGFRA
PRCP	3.79E-35	0.466418968	0.396	0.062	1.28E-30	0	PRCP
MT-ND3	4.13E-35	-0.79063475	0.991	0.988	1.39E-30	0	MT-ND3
CYB5R3	4.17E-35	0.462606632	0.757	0.275	1.40E-30	0	CYB5R3
CALU	5.59E-35	0.561640885	0.656	0.223	1.88E-30	0	CALU
FAM3C	5.90E-35	0.479122228	0.602	0.174	1.99E-30	0	FAM3C
S100A13	6.20E-35	0.572436623	0.796	0.353	2.09E-30	0	S100A13
TMEM98	6.38E-35	0.506881576	0.618	0.192	2.15E-30	0	TMEM98
SCPEP1	7.57E-35	0.590729031	0.587	0.178	2.55E-30	0	SCPEP1
PDIA3	7.66E-35	0.592666171	0.85	0.38	2.58E-30	0	PDIA3
FCGRT	8.86E-35	0.52247613	0.751	0.298	2.99E-30	0	FCGRT
PRNP	1.20E-34	0.528849169	0.63	0.202	4.04E-30	0	PRNP
CREG1	1.22E-34	0.455972701	0.541	0.14	4.11E-30	0	CREG1
EEF1A1	1.25E-34	0.464129101	1	0.992	4.20E-30	0	EEF1A1
TMED3	1.79E-34	0.421914334	0.539	0.138	6.02E-30	0	TMED3
RARRES2	2.58E-34	0.794555474	0.886	0.543	8.70E-30	0	RARRES2
PRDX4	2.86E-34	0.456154135	0.633	0.2	9.64E-30	0	PRDX4
SFRP2	2.88E-34	1.65339387	0.6	0.26	9.69E-30	0	SFRP2
FKBP1A	3.23E-34	0.555337775	0.84	0.384	1.09E-29	0	FKBP1A
TPST1	4.48E-34	0.433033425	0.418	0.076	1.51E-29	0	TPST1
EMILIN1	5.34E-34	0.594582198	0.759	0.304	1.80E-29	0	EMILIN1
FMOD	5.71E-34	0.395272521	0.412	0.074	1.93E-29	0	FMOD
SRP72	9.70E-34	0.317916879	0.478	0.105	3.27E-29	0	SRP72
HEXA	1.40E-33	0.411928844	0.466	0.105	4.72E-29	0	HEXA
VCAN	1.46E-33	0.673805766	0.645	0.248	4.91E-29	0	VCAN
COL1A1	1.95E-33	0.729687948	0.92	0.674	6.57E-29	0	COL1A1
CLEC11A	2.30E-33	0.576578607	0.752	0.314	7.76E-29	0	CLEC11A
NDN	2.35E-33	0.470197495	0.596	0.18	7.93E-29	0	NDN
COPZ1	2.76E-33	0.367349057	0.494	0.118	9.30E-29	0	COPZ1
SLC39A7	2.78E-33	0.369558715	0.416	0.076	9.35E-29	0	SLC39A7
CMTM3	3.25E-33	0.454100228	0.52	0.136	1.10E-28	0	CMTM3
COPS8	3.91E-33	0.380288372	0.517	0.134	1.32E-28	0	COPS8
LOXL1	4.03E-33	0.573385661	0.436	0.095	1.36E-28	0	LOXL1
PPT1	4.75E-33	0.362993127	0.432	0.087	1.60E-28	0	PPT1
CXCL12	4.94E-33	0.864501367	0.594	0.223	1.66E-28	0	CXCL12
GYPC	5.71E-33	0.452732	0.615	0.19	1.92E-28	0	GYPC
SUMO3	6.14E-33	0.394147993	0.583	0.165	2.07E-28	0	SUMO3
ANXA5	8.30E-33	0.537915853	0.875	0.419	2.80E-28	0	ANXA5
SRPX	1.21E-32	0.859128231	0.49	0.14	4.09E-28	0	SRPX
ERGIC3	1.84E-32	0.4283724	0.729	0.262	6.21E-28	0	ERGIC3
RPSA	2.49E-32	0.527996176	0.987	0.764	8.38E-28	0	RPSA
GINM1	2.92E-32	0.394580368	0.508	0.132	9.85E-28	0	GINM1
LRPAP1	3.47E-32	0.428874864	0.665	0.219	1.17E-27	0	LRPAP1
COL8A1	3.74E-32	0.629131519	0.414	0.087	1.26E-27	0	COL8A1
APH1A	3.88E-32	0.346483572	0.497	0.122	1.31E-27	0	APH1A
KDELR3	4.97E-32	0.429971975	0.338	0.043	1.67E-27	0	KDELR3
BASP1	5.25E-32	0.48139664	0.515	0.14	1.77E-27	0	BASP1
HEBP1	5.87E-32	0.361871018	0.497	0.122	1.98E-27	0	HEBP1
RARRES1	6.58E-32	0.941861053	0.472	0.13	2.22E-27	0	RARRES1
LAMP2	7.67E-32	0.380826179	0.521	0.136	2.58E-27	0	LAMP2
CTSF	8.34E-32	0.494003882	0.57	0.174	2.81E-27	0	CTSF
MVP	8.48E-32	0.381244156	0.538	0.149	2.86E-27	0	MVP
TMEM179B	9.99E-32	0.384834609	0.518	0.136	3.37E-27	0	TMEM179B
UBE2L6	1.25E-31	0.414805199	0.531	0.151	4.21E-27	0	UBE2L6
CCDC80	1.31E-31	0.904378163	0.779	0.415	4.41E-27	0	CCDC80
CTHRC1	1.50E-31	0.865143173	0.608	0.236	5.06E-27	0	CTHRC1
TMED10	1.55E-31	0.43309199	0.707	0.26	5.23E-27	0	TMED10
PHB	1.78E-31	0.352831801	0.542	0.149	6.00E-27	0	PHB
AKR7A2	1.83E-31	0.360195163	0.467	0.11	6.17E-27	0	AKR7A2
CUEDC2	2.00E-31	0.358876088	0.456	0.103	6.74E-27	0	CUEDC2
CLTA	2.12E-31	0.473116549	0.782	0.31	7.15E-27	0	CLTA
GRN	2.36E-31	0.516938546	0.666	0.24	7.95E-27	0	GRN
NPC2	2.82E-31	0.634971639	0.886	0.521	9.49E-27	0	NPC2
CDIPT	2.93E-31	0.334276086	0.54	0.149	9.87E-27	0	CDIPT
TNFRSF1A	3.63E-31	0.378892329	0.634	0.209	1.22E-26	0	TNFRSF1A
ACTG1	5.11E-31	0.572894509	0.994	0.874	1.72E-26	0	ACTG1
ERLEC1	5.45E-31	0.412441858	0.483	0.122	1.83E-26	0	ERLEC1
P4HA2	6.27E-31	0.421075638	0.341	0.05	2.11E-26	0	P4HA2
MDK	6.87E-31	0.60598947	0.717	0.312	2.32E-26	0	MDK
VKORC1	6.97E-31	0.438981052	0.798	0.337	2.35E-26	0	VKORC1
CST3	8.74E-31	0.708259927	0.985	0.81	2.94E-26	0	CST3
ECM1	9.33E-31	0.48720981	0.471	0.122	3.14E-26	0	ECM1
ACAA2	1.43E-30	0.364248683	0.341	0.05	4.81E-26	0	ACAA2
ICAM1	1.43E-30	0.625316334	0.457	0.12	4.81E-26	0	ICAM1
MGST1	1.68E-30	0.757283649	0.417	0.101	5.66E-26	0	MGST1
SCARB2	1.69E-30	0.358181797	0.537	0.153	5.71E-26	0	SCARB2
CYBRD1	1.74E-30	0.456751224	0.591	0.196	5.86E-26	0	CYBRD1
TMED9	1.75E-30	0.455330857	0.749	0.291	5.90E-26	0	TMED9
PLTP	1.83E-30	0.614100898	0.583	0.2	6.18E-26	0	PLTP
VDAC1	1.86E-30	0.410646728	0.572	0.174	6.28E-26	0	VDAC1
FKBP7	2.23E-30	0.382233885	0.453	0.107	7.52E-26	0	FKBP7
APOL1	2.24E-30	0.402695521	0.385	0.074	7.55E-26	0	APOL1
MFAP4	2.34E-30	0.787077567	0.729	0.368	7.90E-26	0	MFAP4
SSR3	2.43E-30	0.353369065	0.656	0.223	8.19E-26	0	SSR3
ATP5B	2.51E-30	0.423373744	0.768	0.302	8.45E-26	0	ATP5B
CD99	2.91E-30	0.533037459	0.944	0.583	9.81E-26	0	CD99
ANGPTL2	3.19E-30	0.519087321	0.391	0.081	1.07E-25	0	ANGPTL2
MFAP2	3.43E-30	0.513229637	0.44	0.107	1.16E-25	0	MFAP2
SERPINE2	3.56E-30	1.174338433	0.498	0.163	1.20E-25	0	SERPINE2
PPP2R1A	3.70E-30	0.3859428	0.536	0.153	1.25E-25	0	PPP2R1A
RTFDC1	4.09E-30	0.299948674	0.484	0.122	1.38E-25	0	RTFDC1
TXNDC15	4.28E-30	0.320915791	0.429	0.095	1.44E-25	0	TXNDC15
HTRA3	4.34E-30	0.631013875	0.443	0.114	1.46E-25	0	HTRA3
BRI3	4.51E-30	0.411162728	0.607	0.207	1.52E-25	0	BRI3
CTSH	4.65E-30	0.52291733	0.412	0.093	1.57E-25	0	CTSH
ECHS1	4.96E-30	0.334722186	0.487	0.124	1.67E-25	0	ECHS1
TUBB6	6.25E-30	0.394181781	0.463	0.118	2.11E-25	0	TUBB6
PSMB5	6.48E-30	0.418091359	0.677	0.238	2.18E-25	0	PSMB5
DPT	7.02E-30	0.888953597	0.388	0.087	2.37E-25	0	DPT
RAB7A	7.72E-30	0.432227192	0.735	0.281	2.60E-25	0	RAB7A
FIBP	7.73E-30	0.362374553	0.438	0.101	2.60E-25	0	FIBP
MPZL1	8.30E-30	0.382396432	0.452	0.11	2.80E-25	0	MPZL1
NDUFB5	8.83E-30	0.326891684	0.609	0.19	2.98E-25	0	NDUFB5
LMAN1	9.27E-30	0.392442663	0.463	0.118	3.12E-25	0	LMAN1
LMAN2	9.29E-30	0.407244143	0.678	0.233	3.13E-25	0	LMAN2
C2	9.33E-30	0.420014068	0.393	0.081	3.14E-25	0	C2
ISLR	1.07E-29	0.543144578	0.519	0.159	3.60E-25	0	ISLR
COL5A2	1.20E-29	0.435983954	0.604	0.211	4.06E-25	0	COL5A2
SERBP1	1.28E-29	0.353955251	0.763	0.3	4.30E-25	0	SERBP1
NHP2	1.44E-29	0.330948697	0.553	0.163	4.84E-25	0	NHP2
EI24	1.63E-29	0.338774407	0.537	0.153	5.48E-25	0	EI24
PRSS23	1.90E-29	0.55159682	0.548	0.182	6.39E-25	0	PRSS23
ATP6AP2	1.91E-29	0.440812592	0.73	0.281	6.43E-25	0	ATP6AP2
YIPF2	1.94E-29	0.3557498	0.375	0.07	6.53E-25	0	YIPF2
FUNDC2	2.09E-29	0.298204539	0.572	0.176	7.03E-25	0	FUNDC2
CTSC	2.69E-29	0.662700953	0.623	0.236	9.06E-25	0	CTSC
CYGB	2.88E-29	0.542217749	0.474	0.132	9.71E-25	0	CYGB
NUCB1	2.91E-29	0.436872995	0.699	0.269	9.81E-25	0	NUCB1
TMEM59	3.21E-29	0.427683355	0.906	0.5	1.08E-24	0	TMEM59
CLMP	3.53E-29	0.409200478	0.346	0.058	1.19E-24	0	CLMP
PEBP1	3.77E-29	0.530561237	0.884	0.477	1.27E-24	0	PEBP1
TSHZ2	3.85E-29	0.391344116	0.535	0.163	1.30E-24	0	TSHZ2
PLIN3	4.11E-29	0.353695491	0.454	0.112	1.38E-24	0	PLIN3
PDIA4	4.43E-29	0.327315257	0.529	0.153	1.49E-24	0	PDIA4
TMEM123	4.48E-29	0.328539043	0.548	0.165	1.51E-24	0	TMEM123
RHOBTB3	6.23E-29	0.498582853	0.499	0.147	2.10E-24	0	RHOBTB3
SLC39A1	6.86E-29	0.354228758	0.554	0.169	2.31E-24	0	SLC39A1
LEPROT	7.19E-29	0.4079147	0.713	0.273	2.42E-24	0	LEPROT
TIMP2	7.96E-29	0.439200467	0.732	0.304	2.68E-24	0	TIMP2
FAP	8.18E-29	0.40398803	0.457	0.118	2.76E-24	0	FAP
CAPZB	8.58E-29	0.529527922	0.847	0.413	2.89E-24	0	CAPZB
TRAM1	1.03E-28	0.413273074	0.594	0.196	3.48E-24	0	TRAM1
ATRAID	1.08E-28	0.400489738	0.786	0.314	3.63E-24	0	ATRAID
CLNS1A	1.09E-28	0.338118226	0.422	0.097	3.67E-24	0	CLNS1A
SERPINH1	1.11E-28	0.571861274	0.815	0.411	3.73E-24	0	SERPINH1
PROCR	1.31E-28	0.517061339	0.392	0.089	4.41E-24	0	PROCR
DNPH1	1.44E-28	0.338562311	0.484	0.132	4.85E-24	0	DNPH1
ARF4	1.44E-28	0.511095567	0.816	0.384	4.86E-24	0	ARF4
SPON1	2.00E-28	0.450488311	0.34	0.058	6.74E-24	0	SPON1
PODN	2.22E-28	0.51424357	0.401	0.095	7.48E-24	0	PODN
PDLIM2	2.28E-28	0.361110935	0.625	0.217	7.69E-24	0	PDLIM2
PFKL	2.87E-28	0.293279458	0.364	0.068	9.67E-24	0	PFKL
FBN1	3.16E-28	0.404967306	0.472	0.132	1.06E-23	0	FBN1
ACTR10	3.34E-28	0.338199289	0.431	0.103	1.12E-23	0	ACTR10
SH3BP5	3.56E-28	0.397953342	0.363	0.07	1.20E-23	0	SH3BP5
AP2M1	3.84E-28	0.439935779	0.769	0.318	1.29E-23	0	AP2M1
SCP2	4.00E-28	0.290735261	0.689	0.244	1.35E-23	0	SCP2
FGF7	4.75E-28	0.520451149	0.57	0.2	1.60E-23	0	FGF7
PSMD8	4.91E-28	0.338324901	0.645	0.225	1.65E-23	0	PSMD8
RGS10	5.02E-28	0.356157645	0.353	0.066	1.69E-23	0	RGS10
BOD1	5.25E-28	0.291509469	0.386	0.081	1.77E-23	0	BOD1
DCTD	5.46E-28	0.298168482	0.381	0.079	1.84E-23	0	DCTD
EIF3M	5.71E-28	0.310903992	0.613	0.198	1.92E-23	0	EIF3M
MEAF6	5.89E-28	0.26782395	0.468	0.122	1.98E-23	0	MEAF6
OCIAD1	6.29E-28	0.336130738	0.586	0.192	2.12E-23	0	OCIAD1
FUCA2	6.40E-28	0.322207934	0.318	0.048	2.16E-23	0	FUCA2
PDLIM4	7.23E-28	0.307039261	0.432	0.107	2.43E-23	0	PDLIM4
C1QBP	7.46E-28	0.326626721	0.527	0.155	2.51E-23	0	C1QBP
SEPP1	8.03E-28	0.660885154	0.68	0.318	2.71E-23	0	SEPP1
SERPING1	8.30E-28	0.56819475	0.927	0.579	2.80E-23	0	SERPING1
DDOST	8.64E-28	0.340384019	0.467	0.124	2.91E-23	0	DDOST
CCPG1	8.67E-28	0.368254763	0.421	0.101	2.92E-23	0	CCPG1
DCTN2	8.70E-28	0.295327266	0.541	0.165	2.93E-23	0	DCTN2
LAMTOR1	9.44E-28	0.331401995	0.701	0.256	3.18E-23	0	LAMTOR1
RPS5	1.14E-27	0.44676415	0.998	0.835	3.84E-23	0	RPS5
CTSL	1.50E-27	0.368631589	0.613	0.213	5.04E-23	0	CTSL
ADD3	1.51E-27	0.376113177	0.429	0.11	5.09E-23	0	ADD3
DPP7	1.56E-27	0.366487907	0.577	0.19	5.24E-23	0	DPP7
AKR1A1	1.64E-27	0.307567533	0.525	0.157	5.52E-23	0	AKR1A1
NUCB2	1.67E-27	0.431577999	0.493	0.145	5.63E-23	0	NUCB2
PRDX2	1.71E-27	0.361175495	0.718	0.279	5.76E-23	0	PRDX2
TALDO1	1.85E-27	0.30881318	0.582	0.188	6.23E-23	0	TALDO1
PLBD1	1.90E-27	0.346266743	0.335	0.058	6.40E-23	0	PLBD1
ANXA6	2.10E-27	0.359532234	0.637	0.229	7.08E-23	0	ANXA6
PCBD1	2.19E-27	0.29737984	0.454	0.12	7.39E-23	0	PCBD1
MDH2	2.41E-27	0.328144287	0.604	0.198	8.11E-23	0	MDH2
ENO1	3.08E-27	0.46752803	0.756	0.333	1.04E-22	0	ENO1
SGCB	3.54E-27	0.291516503	0.409	0.097	1.19E-22	0	SGCB
CYB5A	3.64E-27	0.385716385	0.55	0.18	1.23E-22	0	CYB5A
CTSZ	4.08E-27	0.342062551	0.498	0.147	1.37E-22	0	CTSZ
SRM	4.13E-27	0.337359718	0.397	0.091	1.39E-22	0	SRM
PTMA	4.16E-27	-0.580049092	0.999	0.998	1.40E-22	0	PTMA
MMP23B	4.23E-27	0.561494399	0.386	0.093	1.42E-22	0	MMP23B
H3F3B	4.80E-27	-0.658030252	1	0.973	1.62E-22	0	H3F3B
TMBIM4	5.41E-27	0.368719215	0.73	0.285	1.82E-22	0	TMBIM4
PPA1	6.01E-27	0.359435376	0.586	0.196	2.03E-22	0	PPA1
MAGED1	6.36E-27	0.327709669	0.348	0.066	2.14E-22	0	MAGED1
PSMG2	6.90E-27	0.30161832	0.571	0.184	2.33E-22	0	PSMG2
GOLM1	7.31E-27	0.33443766	0.35	0.068	2.46E-22	0	GOLM1
HNMT	9.24E-27	0.338802822	0.42	0.105	3.11E-22	0	HNMT
SULF2	9.72E-27	0.351645295	0.402	0.097	3.27E-22	0	SULF2
AKR1B1	9.80E-27	0.451376183	0.436	0.118	3.30E-22	0	AKR1B1
GPX4	1.07E-26	0.492888309	0.919	0.535	3.61E-22	0	GPX4
BACE2	1.24E-26	0.321698713	0.339	0.062	4.19E-22	0	BACE2
GPAA1	1.30E-26	0.324817849	0.463	0.128	4.37E-22	0	GPAA1
LAMP1	1.34E-26	0.440075327	0.709	0.291	4.53E-22	0	LAMP1
SDF4	1.35E-26	0.341161462	0.707	0.262	4.54E-22	0	SDF4
GAS1	1.42E-26	0.485630135	0.321	0.056	4.77E-22	0	GAS1
TMEM119	1.46E-26	0.433148256	0.327	0.06	4.91E-22	0	TMEM119
P3H4	1.51E-26	0.32429819	0.274	0.031	5.10E-22	0	P3H4
CTSO	1.73E-26	0.280638512	0.378	0.083	5.82E-22	0	CTSO
DAB2	1.75E-26	0.362821381	0.532	0.169	5.88E-22	0	DAB2
UBE2E3	1.78E-26	0.30825027	0.575	0.188	5.99E-22	0	UBE2E3
FGFR1	1.95E-26	0.295222478	0.515	0.155	6.57E-22	0	FGFR1
MTDH	2.19E-26	0.415795159	0.779	0.32	7.37E-22	0	MTDH
SNX17	2.50E-26	0.320681394	0.469	0.132	8.44E-22	0	SNX17
PARK7	2.63E-26	0.434513751	0.878	0.463	8.85E-22	0	PARK7
ATP6V0D1	2.70E-26	0.253966257	0.415	0.101	9.09E-22	0	ATP6V0D1
PARVA	3.00E-26	0.311531359	0.424	0.107	1.01E-21	0	PARVA
SFRP4	3.09E-26	0.8908813	0.494	0.18	1.04E-21	0	SFRP4
TPBG	3.40E-26	0.312735496	0.351	0.07	1.15E-21	0	TPBG
GHITM	3.50E-26	0.298274721	0.633	0.219	1.18E-21	0	GHITM
THBS2	4.06E-26	0.388704679	0.506	0.165	1.37E-21	0	THBS2
RAB32	4.35E-26	0.305937831	0.363	0.076	1.47E-21	0	RAB32
TNFSF10	4.54E-26	0.36568298	0.362	0.079	1.53E-21	0	TNFSF10
GORASP2	4.58E-26	0.255988215	0.323	0.056	1.54E-21	0	GORASP2
SNX9	5.15E-26	0.272583955	0.419	0.105	1.73E-21	0	SNX9
METTL9	5.50E-26	0.295797759	0.571	0.188	1.85E-21	0	METTL9
HSP90B1	5.80E-26	0.474635443	0.817	0.426	1.95E-21	0	HSP90B1
NGFRAP1	5.81E-26	0.398992797	0.844	0.438	1.96E-21	0	NGFRAP1
P4HA1	6.12E-26	0.267841423	0.334	0.062	2.06E-21	0	P4HA1
RPL28	6.29E-26	0.405287238	0.999	0.942	2.12E-21	0	RPL28
QSOX1	6.58E-26	0.439065867	0.446	0.128	2.22E-21	0	QSOX1
IMPDH2	6.62E-26	0.283419153	0.574	0.194	2.23E-21	0	IMPDH2
BGN	6.65E-26	0.746644013	0.907	0.636	2.24E-21	0	BGN
POLR2G	6.83E-26	0.252832116	0.516	0.157	2.30E-21	0	POLR2G
SEC13	7.25E-26	0.30802045	0.412	0.103	2.44E-21	0	SEC13
FKBP9	7.41E-26	0.317590327	0.428	0.114	2.50E-21	0	FKBP9
ISOC2	7.75E-26	0.314349323	0.433	0.116	2.61E-21	0	ISOC2
PTTG1IP	8.19E-26	0.388988518	0.537	0.176	2.76E-21	0	PTTG1IP
EIF3L	8.27E-26	0.365870627	0.754	0.314	2.79E-21	0	EIF3L
TMBIM1	8.43E-26	0.276735656	0.455	0.128	2.84E-21	0	TMBIM1
UBAC2	8.73E-26	0.282260407	0.332	0.062	2.94E-21	0	UBAC2
VAT1	8.98E-26	0.336261758	0.33	0.062	3.03E-21	0	VAT1
FTH1	9.44E-26	0.779730244	1	0.996	3.18E-21	0	FTH1
GNB2L1	1.02E-25	0.41443914	0.995	0.866	3.43E-21	0	GNB2L1
OS9	1.07E-25	0.377168399	0.651	0.246	3.60E-21	0	OS9
PRDX5	1.08E-25	0.381783178	0.863	0.417	3.63E-21	0	PRDX5
CFD	1.09E-25	1.01721482	0.513	0.207	3.68E-21	0	CFD
KDELR1	1.30E-25	0.383028985	0.689	0.271	4.37E-21	0	KDELR1
SPCS2	1.44E-25	0.339169763	0.8	0.343	4.84E-21	0	SPCS2
C5orf15	1.54E-25	0.26439657	0.44	0.118	5.20E-21	0	C5orf15
MARCKS	1.56E-25	0.304832009	0.672	0.273	5.24E-21	0	MARCKS
SSB	1.68E-25	0.285814204	0.58	0.196	5.66E-21	0	SSB
PQLC3	1.78E-25	0.267086481	0.432	0.116	6.00E-21	0	PQLC3
LAPTM4B	1.94E-25	0.265441001	0.329	0.062	6.53E-21	0	LAPTM4B
SLC39A13	1.95E-25	0.297142406	0.311	0.054	6.58E-21	0	SLC39A13
ATP5F1	2.40E-25	0.336321422	0.574	0.194	8.07E-21	0	ATP5F1
SLC35B2	2.69E-25	0.305921523	0.286	0.041	9.05E-21	0	SLC35B2
IGF1	2.78E-25	0.859845175	0.452	0.155	9.37E-21	0	IGF1
IL1R1	3.29E-25	0.296265067	0.383	0.091	1.11E-20	0	IL1R1
SNAI2	3.39E-25	0.411059116	0.392	0.099	1.14E-20	0	SNAI2
ANXA11	3.40E-25	0.30388506	0.644	0.231	1.15E-20	0	ANXA11
LXN	3.54E-25	0.57256263	0.36	0.087	1.19E-20	0	LXN
GSN	3.76E-25	1.086079855	0.914	0.618	1.27E-20	0	GSN
CNN2	4.31E-25	0.342435227	0.517	0.169	1.45E-20	0	CNN2
S100A16	4.73E-25	0.371176368	0.455	0.138	1.59E-20	0	S100A16
PGRMC1	5.01E-25	0.279862823	0.572	0.194	1.69E-20	0	PGRMC1
WLS	7.00E-25	0.311206274	0.3	0.05	2.36E-20	0	WLS
C1orf122	7.41E-25	0.300951055	0.551	0.186	2.50E-20	0	C1orf122
OGN	7.75E-25	0.728542472	0.389	0.114	2.61E-20	0	OGN
ANXA4	7.87E-25	0.315932307	0.446	0.128	2.65E-20	0	ANXA4
TAF9	1.06E-24	0.27695026	0.34	0.07	3.59E-20	0	TAF9
ARPC1B	1.16E-24	0.422125801	0.753	0.343	3.89E-20	0	ARPC1B
CNIH1	1.22E-24	0.282631439	0.542	0.18	4.10E-20	0	CNIH1
FKBP11	1.22E-24	0.374732492	0.468	0.145	4.12E-20	0	FKBP11
TMEM230	1.25E-24	0.381167096	0.734	0.308	4.22E-20	0	TMEM230
EMC7	1.29E-24	0.28868029	0.514	0.163	4.36E-20	0	EMC7
C1orf21	1.33E-24	0.341026438	0.467	0.145	4.48E-20	0	C1orf21
ARPC2	1.39E-24	0.479572449	0.879	0.504	4.70E-20	0	ARPC2
DAD1	1.43E-24	0.330784802	0.84	0.39	4.82E-20	0	DAD1
PSMB7	1.52E-24	0.260386488	0.605	0.211	5.11E-20	0	PSMB7
SDHC	1.79E-24	0.280526321	0.526	0.171	6.02E-20	0	SDHC
PSMB9	1.83E-24	0.351168737	0.564	0.2	6.17E-20	0	PSMB9
NPM3	1.93E-24	0.279472789	0.314	0.058	6.49E-20	0	NPM3
IGBP1	1.97E-24	0.285617693	0.536	0.174	6.63E-20	0	IGBP1
FHL2	2.08E-24	0.474902609	0.49	0.165	7.00E-20	0	FHL2
11-Sep	2.12E-24	0.279457271	0.568	0.196	7.13E-20	0	11-Sep
COLEC12	2.24E-24	0.347892125	0.297	0.052	7.56E-20	0	COLEC12
PLPP1	2.69E-24	0.419587832	0.521	0.186	9.07E-20	0	PLPP1
TMEM126B	3.01E-24	0.271404743	0.418	0.114	1.01E-19	0	TMEM126B
MAPKAP1	3.36E-24	0.394120638	0.288	0.048	1.13E-19	0	MAPKAP1
RER1	3.43E-24	0.268442129	0.58	0.198	1.15E-19	0	RER1
AK3	3.43E-24	0.327858061	0.366	0.089	1.15E-19	0	AK3
OGFOD3	3.54E-24	0.296518638	0.282	0.043	1.19E-19	0	OGFOD3
TUSC3	3.57E-24	0.297391121	0.315	0.06	1.20E-19	0	TUSC3
PID1	3.84E-24	0.375471856	0.267	0.037	1.29E-19	0	PID1
POLR2E	4.03E-24	0.292883101	0.566	0.192	1.36E-19	0	POLR2E
METTL7A	4.09E-24	0.352508792	0.385	0.099	1.38E-19	0	METTL7A
CD47	4.87E-24	0.264635896	0.487	0.151	1.64E-19	0	CD47
RPS2	4.97E-24	0.367237298	1	0.981	1.67E-19	0	RPS2
GABARAPL2	5.56E-24	0.348903466	0.759	0.326	1.87E-19	0	GABARAPL2
CD248	6.13E-24	0.280497823	0.344	0.079	2.07E-19	0	CD248
SGCE	6.71E-24	0.327074486	0.477	0.151	2.26E-19	0	SGCE
SEC63	6.75E-24	0.259737838	0.486	0.151	2.27E-19	0	SEC63
RPL4	6.79E-24	0.409194969	0.992	0.791	2.29E-19	0	RPL4
ASAH1	6.83E-24	0.332930567	0.56	0.2	2.30E-19	0	ASAH1
LAP3	6.90E-24	0.415253146	0.331	0.072	2.32E-19	0	LAP3
UFD1L	6.98E-24	0.253912902	0.398	0.103	2.35E-19	0	UFD1L
RPS12	7.69E-24	0.382764461	0.998	0.952	2.59E-19	0	RPS12
TKT	7.78E-24	0.293268087	0.446	0.13	2.62E-19	0	TKT
PSMA2	7.92E-24	0.324513659	0.743	0.306	2.67E-19	0	PSMA2
MFAP5	9.26E-24	0.712604167	0.308	0.064	3.12E-19	0	MFAP5
ITM2B	9.72E-24	0.495875203	0.981	0.787	3.27E-19	0	ITM2B
IKBIP	9.91E-24	0.292342296	0.318	0.064	3.34E-19	0	IKBIP
HACD3	1.13E-23	0.300964903	0.307	0.058	3.80E-19	0	HACD3
ATP6V0E1	1.24E-23	0.439990472	0.897	0.502	4.18E-19	0	ATP6V0E1
IL10RB	1.41E-23	0.253620287	0.34	0.074	4.75E-19	0	IL10RB
BOC	1.62E-23	0.34192702	0.312	0.062	5.47E-19	0	BOC
VCP	1.72E-23	0.25432947	0.492	0.155	5.81E-19	0	VCP
ARF5	1.86E-23	0.266143257	0.536	0.178	6.25E-19	0	ARF5
CAPNS1	1.87E-23	0.254711147	0.423	0.118	6.29E-19	0	CAPNS1
PGRMC2	1.92E-23	0.255629168	0.451	0.134	6.46E-19	0	PGRMC2
SSR4	2.00E-23	0.448119615	0.911	0.529	6.74E-19	0	SSR4
CREB3L1	2.02E-23	0.280233728	0.276	0.043	6.81E-19	0	CREB3L1
GAA	2.19E-23	0.271414431	0.276	0.043	7.37E-19	0	GAA
MORF4L2	2.19E-23	0.398684875	0.737	0.324	7.37E-19	0	MORF4L2
DDX1	2.23E-23	0.288663883	0.314	0.062	7.53E-19	0	DDX1
DNAJC8	2.29E-23	0.257579599	0.549	0.188	7.73E-19	0	DNAJC8
ACP1	2.37E-23	0.260585772	0.473	0.147	7.97E-19	0	ACP1
ARL2	2.64E-23	0.308709722	0.648	0.252	8.89E-19	0	ARL2
LGALS1	2.76E-23	0.548246701	0.998	0.909	9.31E-19	0	LGALS1
XRCC5	2.83E-23	0.263409539	0.514	0.169	9.54E-19	0	XRCC5
PLXDC2	2.97E-23	0.302221962	0.384	0.101	1.00E-18	0	PLXDC2
EPHX1	3.08E-23	0.335065219	0.485	0.159	1.04E-18	0	EPHX1
PSMA7	3.16E-23	0.36492001	0.873	0.438	1.06E-18	0	PSMA7
RAB10	3.39E-23	0.269828645	0.421	0.12	1.14E-18	0	RAB10
TMEM204	3.40E-23	0.374981336	0.434	0.132	1.15E-18	0	TMEM204
GAPDH	3.43E-23	0.524685392	0.993	0.886	1.16E-18	0	GAPDH
SPG20	3.65E-23	0.25951497	0.394	0.105	1.23E-18	0	SPG20
S100A10	3.75E-23	0.62986177	0.81	0.502	1.26E-18	0	S100A10
TFPI	4.07E-23	0.305100745	0.58	0.223	1.37E-18	0	TFPI
FLOT1	4.42E-23	0.251737407	0.523	0.176	1.49E-18	0	FLOT1
CDH11	5.00E-23	0.272476273	0.435	0.132	1.69E-18	0	CDH11
TWF2	5.30E-23	0.281176195	0.342	0.079	1.78E-18	0	TWF2
EMP3	5.45E-23	0.44835538	0.786	0.405	1.84E-18	0	EMP3
YIF1A	5.51E-23	0.288078745	0.541	0.188	1.86E-18	0	YIF1A
TP53I13	5.56E-23	0.267770252	0.363	0.089	1.87E-18	0	TP53I13
BSG	5.78E-23	0.405826494	0.896	0.471	1.95E-18	0	BSG
LMCD1	5.84E-23	0.480374446	0.367	0.099	1.97E-18	0	LMCD1
CKS1B	6.62E-23	0.308930631	0.344	0.081	2.23E-18	0	CKS1B
RCN2	7.25E-23	0.26954208	0.513	0.169	2.44E-18	0	RCN2
RAB1A	7.34E-23	0.272865028	0.67	0.258	2.47E-18	0	RAB1A
MORF4L1	7.46E-23	0.40789507	0.929	0.552	2.51E-18	0	MORF4L1
SLC39A6	8.29E-23	0.28658512	0.288	0.052	2.79E-18	0	SLC39A6
ECH1	8.37E-23	0.267129124	0.636	0.242	2.82E-18	0	ECH1
PSMA4	8.56E-23	0.293485073	0.706	0.291	2.88E-18	0	PSMA4
LSAMP	9.15E-23	0.308427939	0.291	0.054	3.08E-18	0	LSAMP
GNB2	9.51E-23	0.253468951	0.68	0.264	3.20E-18	0	GNB2
GSTO1	1.02E-22	0.289353056	0.651	0.262	3.42E-18	0	GSTO1
CYP27A1	1.16E-22	0.257668837	0.271	0.043	3.90E-18	0	CYP27A1
PDGFRL	1.24E-22	0.356649873	0.329	0.076	4.18E-18	0	PDGFRL
PHLDA3	1.25E-22	0.426539688	0.627	0.262	4.22E-18	0	PHLDA3
MRPL51	1.31E-22	0.260047894	0.727	0.298	4.42E-18	0	MRPL51
EIF3I	1.47E-22	0.272470818	0.694	0.279	4.95E-18	0	EIF3I
CBR1	1.61E-22	0.295122158	0.371	0.097	5.42E-18	0	CBR1
EIF3E	1.61E-22	0.382042611	0.921	0.535	5.44E-18	0	EIF3E
DAP	1.64E-22	0.339159892	0.357	0.091	5.52E-18	0	DAP
HDLBP	1.72E-22	0.269355008	0.521	0.18	5.79E-18	0	HDLBP
EEF1B2	1.75E-22	0.415862314	0.932	0.593	5.91E-18	0	EEF1B2
CFI	1.80E-22	0.29519296	0.313	0.066	6.08E-18	0	CFI
SULF1	2.03E-22	0.463479806	0.407	0.128	6.85E-18	0	SULF1
NFIA	2.11E-22	0.344444344	0.565	0.217	7.09E-18	0	NFIA
ITM2C	2.20E-22	0.336525363	0.524	0.19	7.43E-18	0	ITM2C
MANF	2.25E-22	0.340018225	0.513	0.178	7.59E-18	0	MANF
LDHA	2.27E-22	0.414680627	0.917	0.543	7.66E-18	0	LDHA
PXDC1	2.57E-22	0.28762537	0.278	0.05	8.65E-18	0	PXDC1
RARRES3	2.68E-22	0.277034295	0.583	0.221	9.03E-18	0	RARRES3
REXO2	2.76E-22	0.319269926	0.654	0.26	9.31E-18	0	REXO2
PTGES3	2.78E-22	0.339705071	0.815	0.368	9.36E-18	0	PTGES3
MTCH1	2.79E-22	0.33971632	0.683	0.281	9.40E-18	0	MTCH1
PRELP	3.13E-22	0.58244389	0.485	0.182	1.06E-17	0	PRELP
PRAF2	3.20E-22	0.251365823	0.406	0.116	1.08E-17	0	PRAF2
EEF2	3.44E-22	0.384161242	0.982	0.773	1.16E-17	0	EEF2
ASPH	3.56E-22	0.288067415	0.392	0.11	1.20E-17	0	ASPH
COPRS	4.15E-22	0.259842549	0.483	0.159	1.40E-17	0	COPRS
RAB31	4.35E-22	0.32918961	0.492	0.171	1.46E-17	0	RAB31
ALDH1A3	4.61E-22	0.35005549	0.26	0.041	1.55E-17	0	ALDH1A3
AP3S1	4.87E-22	0.283634872	0.67	0.267	1.64E-17	0	AP3S1
RHOA	4.94E-22	0.342928006	0.878	0.479	1.66E-17	0	RHOA
PLSCR4	5.00E-22	0.290149158	0.32	0.072	1.68E-17	0	PLSCR4
IL6ST	5.04E-22	0.253563311	0.531	0.188	1.70E-17	0	IL6ST
PPP1CC	5.52E-22	0.273994102	0.606	0.231	1.86E-17	0	PPP1CC
MYL12B	5.99E-22	0.361582951	0.933	0.591	2.02E-17	0	MYL12B
C7orf73	6.36E-22	0.256526561	0.572	0.207	2.14E-17	0	C7orf73
AEBP1	7.34E-22	0.420213422	0.825	0.438	2.47E-17	0	AEBP1
RPS4X	7.84E-22	0.387441323	0.997	0.952	2.64E-17	0	RPS4X
FAM198B	8.06E-22	0.317969751	0.254	0.039	2.72E-17	0	FAM198B
IFI6	1.02E-21	0.376223487	0.644	0.277	3.45E-17	0	IFI6
SFRP1	1.04E-21	1.287176194	0.342	0.105	3.51E-17	0	SFRP1
S100A11	1.06E-21	0.470293303	0.947	0.69	3.56E-17	0	S100A11
NPDC1	1.29E-21	0.252662329	0.412	0.122	4.33E-17	0	NPDC1
PLAU	1.59E-21	0.489549603	0.314	0.074	5.36E-17	0	PLAU
SNX3	1.81E-21	0.377538586	0.917	0.514	6.11E-17	0	SNX3
EID1	1.87E-21	0.361982148	0.95	0.607	6.30E-17	0	EID1
ARF1	1.93E-21	0.322263183	0.846	0.39	6.50E-17	0	ARF1
ALDH1A1	1.93E-21	0.409189438	0.359	0.099	6.50E-17	0	ALDH1A1
RPS9	2.32E-21	0.306975473	1	0.932	7.82E-17	0	RPS9
APEX1	3.33E-21	0.287033302	0.536	0.194	1.12E-16	0	APEX1
TIMP1	3.42E-21	0.634991723	0.989	0.872	1.15E-16	0	TIMP1
RAB2A	3.57E-21	0.280742059	0.73	0.31	1.20E-16	0	RAB2A
RPL7A	4.42E-21	0.366079368	0.996	0.897	1.49E-16	0	RPL7A
LDHB	4.75E-21	0.317774699	0.812	0.384	1.60E-16	0	LDHB
CD302	6.17E-21	0.279574865	0.36	0.099	2.08E-16	0	CD302
BMP4	6.73E-21	0.348888069	0.275	0.054	2.27E-16	0	BMP4
CD55	7.64E-21	0.422489627	0.417	0.138	2.57E-16	0	CD55
AP2S1	9.07E-21	0.355623818	0.689	0.312	3.05E-16	0	AP2S1
POSTN	9.88E-21	0.778572574	0.333	0.097	3.33E-16	0	POSTN
PTGDS	1.00E-20	0.515677502	0.474	0.192	3.37E-16	0	PTGDS
COPZ2	1.05E-20	0.265591547	0.315	0.074	3.53E-16	0	COPZ2
BIN1	2.45E-20	0.255886208	0.304	0.07	8.24E-16	0	BIN1
MAGED2	2.69E-20	0.258866373	0.585	0.229	9.06E-16	0	MAGED2
RPS18	2.85E-20	0.327821123	0.999	0.979	9.60E-16	0	RPS18
TCF4	3.39E-20	0.281971704	0.62	0.256	1.14E-15	0	TCF4
PHPT1	3.52E-20	0.303495976	0.82	0.407	1.19E-15	0	PHPT1
CD164	3.85E-20	0.261755386	0.717	0.304	1.30E-15	0	CD164
PRDX6	3.94E-20	0.339004521	0.843	0.409	1.33E-15	0	PRDX6
SDC2	3.99E-20	0.39246689	0.685	0.316	1.34E-15	0	SDC2
OAZ1	4.24E-20	0.393732233	0.969	0.725	1.43E-15	0	OAZ1
MITF	4.28E-20	0.277964546	0.294	0.066	1.44E-15	0	MITF
DKK3	4.30E-20	0.332839343	0.519	0.2	1.45E-15	0	DKK3
TMEM219	4.65E-20	0.257703738	0.687	0.289	1.57E-15	0	TMEM219
ELN	4.65E-20	0.318745979	0.463	0.174	1.57E-15	0	ELN
UBA52	4.92E-20	0.339979904	0.994	0.851	1.66E-15	0	UBA52
PLPP3	6.00E-20	0.380894239	0.401	0.132	2.02E-15	0	PLPP3
ISCU	6.09E-20	0.306664497	0.797	0.37	2.05E-15	0	ISCU
CD68	6.54E-20	0.378863642	0.332	0.091	2.20E-15	0	CD68
CD59	6.59E-20	0.381374779	0.88	0.461	2.22E-15	0	CD59
EIF3K	7.91E-20	0.286331839	0.876	0.438	2.66E-15	0	EIF3K
IFI27	9.20E-20	0.539134266	0.682	0.37	3.10E-15	0	IFI27
GABARAP	1.13E-19	0.255261442	0.68	0.293	3.82E-15	0	GABARAP
BAG2	1.30E-19	0.270095436	0.299	0.072	4.38E-15	0	BAG2
FKBP8	1.64E-19	0.263079425	0.762	0.337	5.52E-15	0	FKBP8
OMD	1.84E-19	0.317099508	0.251	0.048	6.20E-15	0	OMD
TNFSF13B	1.89E-19	0.34958198	0.278	0.062	6.36E-15	0	TNFSF13B
PSMB1	2.02E-19	0.327384919	0.839	0.411	6.79E-15	0	PSMB1
MYH11	2.62E-19	-0.832345367	0.145	0.343	8.82E-15	0	MYH11
ABI3BP	3.46E-19	0.335862455	0.278	0.064	1.17E-14	0	ABI3BP
RPL10A	3.77E-19	0.321976565	0.998	0.909	1.27E-14	0	RPL10A
CTSD	4.56E-19	0.365539684	0.807	0.397	1.54E-14	0	CTSD
ERP29	5.02E-19	0.271439036	0.684	0.293	1.69E-14	0	ERP29
IFI16	6.25E-19	0.262238311	0.72	0.324	2.11E-14	0	IFI16
MT-ND5	6.42E-19	-0.744773008	0.98	0.917	2.16E-14	0	MT-ND5
GBP1	7.28E-19	0.363355246	0.315	0.087	2.45E-14	0	GBP1
PALLD	7.63E-19	0.299367328	0.582	0.248	2.57E-14	0	PALLD
CCNI	1.01E-18	0.362551852	0.921	0.57	3.41E-14	0	CCNI
ATP5A1	1.58E-18	0.26572853	0.633	0.269	5.33E-14	0	ATP5A1
CALR	1.87E-18	0.431480356	0.889	0.541	6.29E-14	0	CALR
SOD2	3.00E-18	0.522862818	0.783	0.444	1.01E-13	0	SOD2
F3	3.37E-18	0.430296538	0.325	0.095	1.14E-13	0	F3
RHOC	3.43E-18	0.308933131	0.828	0.432	1.15E-13	0	RHOC
CNN3	3.45E-18	0.348094964	0.842	0.483	1.16E-13	0	CNN3
NFIB	3.47E-18	0.267368311	0.466	0.186	1.17E-13	0	NFIB
CLU	3.68E-18	0.669315457	0.519	0.256	1.24E-13	0	CLU
TAGLN2	4.33E-18	0.367190018	0.869	0.521	1.46E-13	0	TAGLN2
CRABP2	4.36E-18	0.379374677	0.284	0.072	1.47E-13	0	CRABP2
EIF3F	4.86E-18	0.312635941	0.843	0.43	1.64E-13	0	EIF3F
PLAT	5.89E-18	0.253676009	0.445	0.165	1.99E-13	0	PLAT
SUMO2	6.65E-18	0.340062694	0.966	0.663	2.24E-13	0	SUMO2
CSTB	8.01E-18	0.396595379	0.792	0.411	2.70E-13	0	CSTB
HMGN1	9.34E-18	0.268724152	0.74	0.355	3.15E-13	0	HMGN1
RPL13A	1.61E-17	0.288426727	1	0.983	5.43E-13	0	RPL13A
ARPC3	1.84E-17	0.287365997	0.82	0.415	6.19E-13	0	ARPC3
DHRS3	2.13E-17	0.277312995	0.352	0.114	7.19E-13	0	DHRS3
FTL	2.53E-17	0.424639055	1	0.992	8.53E-13	0	FTL
ARL6IP4	4.18E-17	0.266623838	0.845	0.432	1.41E-12	0	ARL6IP4
ARL6IP5	5.48E-17	0.268989187	0.778	0.388	1.85E-12	0	ARL6IP5
OSR2	5.96E-17	0.33395547	0.3	0.087	2.01E-12	0	OSR2
PLA2G2A	6.08E-17	1.250749837	0.31	0.107	2.05E-12	0	PLA2G2A
ITGB1	9.32E-17	0.322531075	0.844	0.465	3.14E-12	0	ITGB1
BRK1	1.12E-16	0.279849792	0.867	0.459	3.78E-12	0	BRK1
TCF21	1.50E-16	0.418933108	0.366	0.132	5.06E-12	0	TCF21
DDAH2	2.01E-16	0.252857747	0.638	0.295	6.76E-12	0	DDAH2
TNXB	2.27E-16	0.300216291	0.266	0.07	7.64E-12	0	TNXB
SQSTM1	2.75E-16	0.303610509	0.794	0.419	9.27E-12	0	SQSTM1
RPS10	4.10E-16	0.287487967	0.984	0.787	1.38E-11	0	RPS10
TNFAIP6	4.26E-16	0.272238878	0.261	0.068	1.44E-11	0	TNFAIP6
C7	7.17E-16	0.720153965	0.419	0.192	2.42E-11	0	C7
LSP1	9.21E-16	0.330774915	0.401	0.157	3.10E-11	0	LSP1
COL15A1	9.47E-16	0.315207149	0.256	0.068	3.19E-11	0	COL15A1
CILP	9.50E-16	0.309002012	0.252	0.066	3.20E-11	0	CILP
MRFAP1	1.05E-15	0.261915292	0.803	0.397	3.54E-11	0	MRFAP1
RPL5	1.06E-15	0.292512915	0.995	0.843	3.56E-11	0	RPL5
C11orf58	1.19E-15	0.251425205	0.82	0.397	4.02E-11	0	C11orf58
RPS3	1.33E-15	0.280586617	0.999	0.94	4.48E-11	0	RPS3
NDUFA11	1.39E-15	0.281442463	0.905	0.481	4.69E-11	0	NDUFA11
BST2	1.39E-15	0.302167613	0.74	0.403	4.70E-11	0	BST2
TPM4	1.51E-15	0.303025969	0.849	0.494	5.08E-11	0	TPM4
PRDX1	1.52E-15	0.314383409	0.901	0.527	5.13E-11	0	PRDX1
PDLIM1	2.74E-15	0.312440095	0.623	0.293	9.22E-11	0	PDLIM1
TMEM258	2.88E-15	0.264937329	0.894	0.539	9.70E-11	0	TMEM258
HSPB1	5.60E-15	-0.715654134	0.985	0.95	1.89E-10	0	HSPB1
GAS6	6.60E-15	0.318748463	0.55	0.264	2.22E-10	0	GAS6
COL14A1	7.89E-15	0.341149352	0.521	0.246	2.66E-10	0	COL14A1
SH3BGRL3	9.30E-15	0.280076316	0.847	0.502	3.13E-10	0	SH3BGRL3
RPL17	1.09E-14	0.291887867	0.921	0.589	3.66E-10	0	RPL17
PPDPF	1.13E-14	0.293082902	0.86	0.488	3.81E-10	0	PPDPF
VCAM1	1.35E-14	0.275054658	0.258	0.074	4.56E-10	0	VCAM1
ADH1B	1.39E-14	0.563456782	0.321	0.128	4.68E-10	0	ADH1B
CXCL14	1.47E-14	1.113491417	0.401	0.2	4.95E-10	0	CXCL14
TMSB10	1.72E-14	0.267358447	0.995	0.961	5.79E-10	0	TMSB10
TMBIM6	2.30E-14	0.281058983	0.854	0.473	7.74E-10	0	TMBIM6
TPT1	2.34E-14	0.265447523	0.998	0.99	7.88E-10	0	TPT1
RPL3	2.69E-14	0.253223773	1	0.969	9.05E-10	0	RPL3
MYL12A	3.65E-14	0.348907752	0.934	0.61	1.23E-09	0	MYL12A
RTN4	4.09E-14	0.259702243	0.88	0.531	1.38E-09	0	RTN4
JUN	6.44E-14	-0.99768304	0.989	0.932	2.17E-09	0	JUN
RPL27	6.50E-14	0.254452499	0.995	0.864	2.19E-09	0	RPL27
RABAC1	1.40E-13	0.270295835	0.887	0.517	4.71E-09	0	RABAC1
PLIN2	1.44E-13	0.252854682	0.496	0.227	4.84E-09	0	PLIN2
HLA-A	2.30E-13	0.32331594	0.986	0.835	7.75E-09	0	HLA-A
GSTP1	2.53E-13	0.283165248	0.944	0.628	8.52E-09	0	GSTP1
ALDOA	2.58E-13	0.287328235	0.933	0.62	8.68E-09	0	ALDOA
MGP	3.05E-13	0.795290414	0.867	0.773	1.03E-08	0	MGP
EIF1	3.86E-13	-0.331567925	1	0.996	1.30E-08	0	EIF1
FOS	4.52E-13	-0.780973054	0.987	0.95	1.52E-08	0	FOS
CYBA	4.81E-13	0.276853886	0.825	0.492	1.62E-08	0	CYBA
RPL23	5.51E-13	0.258536437	0.997	0.851	1.86E-08	0	RPL23
IGFBP3	7.90E-13	0.704387136	0.251	0.085	2.66E-08	0	IGFBP3
TXNIP	8.03E-13	0.326346552	0.756	0.471	2.70E-08	0	TXNIP
HLA-C	1.50E-12	0.387058142	0.978	0.824	5.05E-08	0	HLA-C
RPL29	2.13E-12	0.268905538	0.999	0.93	7.17E-08	0	RPL29
GLUL	2.59E-12	0.472742514	0.693	0.39	8.73E-08	0	GLUL
CTGF	4.12E-12	0.568384748	0.847	0.61	1.39E-07	0	CTGF
GADD45B	9.77E-12	-0.867064566	0.957	0.874	3.29E-07	0	GADD45B
ACTB	1.02E-11	0.324820759	0.999	0.975	3.43E-07	0	ACTB
FOSB	1.34E-11	-0.737177034	0.956	0.886	4.51E-07	0	FOSB
GPX1	1.37E-11	0.335504463	0.869	0.568	4.60E-07	0	GPX1
CYP1B1	1.39E-11	0.288471069	0.277	0.105	4.69E-07	0	CYP1B1
ITM2A	2.03E-11	0.303768632	0.324	0.138	6.84E-07	0	ITM2A
RHOB	2.54E-11	-1.17950502	0.887	0.764	8.56E-07	0	RHOB
ASPN	3.45E-11	0.464569022	0.508	0.289	1.16E-06	0	ASPN
FUS	8.81E-11	-0.715374308	0.871	0.719	2.97E-06	0	FUS
CXCL1	1.39E-10	1.097545903	0.274	0.116	4.68E-06	0	CXCL1
SEC61G	1.67E-10	0.264860972	0.873	0.527	5.62E-06	0	SEC61G
TNFRSF12A	1.98E-10	0.252070152	0.486	0.252	6.68E-06	0	TNFRSF12A
PTN	2.24E-10	0.264716029	0.36	0.174	7.53E-06	0	PTN
BTG1	2.37E-10	-0.902615896	0.924	0.771	7.99E-06	0	BTG1
PPP1R14A	2.66E-10	-0.752026778	0.3	0.43	8.96E-06	0	PPP1R14A
TINAGL1	3.32E-10	-0.728396846	0.177	0.308	1.12E-05	0	TINAGL1
CFL1	4.66E-10	0.256295523	0.979	0.81	1.57E-05	0	CFL1
MMP11	5.26E-10	0.646267594	0.282	0.126	1.77E-05	0	MMP11
RPS4Y1	7.68E-10	0.310581656	0.599	0.386	2.59E-05	0	RPS4Y1
MCAM	1.07E-09	-0.769339034	0.14	0.252	3.60E-05	0	MCAM
ADIRF	2.24E-09	-1.220334601	0.489	0.541	7.54E-05	0	ADIRF
PPP1R15A	3.27E-09	-0.651303395	0.957	0.847	0.000110021	0	PPP1R15A
SRSF5	8.06E-09	-0.56641279	0.858	0.698	0.000271536	0	SRSF5
JUNB	9.61E-09	-0.643622198	0.989	0.957	0.000323761	0	JUNB
PTP4A3	1.22E-08	-0.607960441	0.162	0.273	0.000411838	0	PTP4A3
FN1	1.50E-08	0.289108305	0.648	0.417	0.000504413	0	FN1
HLA-B	2.31E-08	0.296687055	0.962	0.845	0.000779965	0	HLA-B
SRSF2	1.35E-07	-0.736544584	0.829	0.655	0.00455975	0	SRSF2
A2M	1.81E-07	0.264109298	0.556	0.349	0.006115092	0	A2M
CXCL3	2.09E-07	0.334925725	0.315	0.163	0.007032607	0	CXCL3
CALD1	3.72E-07	-0.423687583	0.984	0.911	0.012542153	0	CALD1
C11orf96	6.37E-07	-0.768487704	0.764	0.676	0.021451395	0	C11orf96
IP6K2	7.21E-07	-0.270002546	0.441	0.223	0.024284685	0	IP6K2
JUND	1.16E-06	-0.70004306	0.83	0.663	0.039057981	0	JUND
IFRD1	1.16E-06	-0.887525342	0.78	0.634	0.039075171	0	IFRD1
APOE	1.37E-06	0.622778891	0.678	0.457	0.046171222	0	APOE
NOTCH3	4.19E-06	-0.767580943	0.293	0.353	0.141176787	0	NOTCH3
IGFBP7	4.58E-06	0.267878134	0.984	0.93	0.154247248	0	IGFBP7
HSPA6	6.72E-06	-0.25091035	0.317	0.184	0.226503767	0	HSPA6
CRIP1	7.08E-06	-0.765574925	0.42	0.452	0.23847737	0	CRIP1
ATF3	1.43E-05	-1.081955589	0.813	0.663	0.481220355	0	ATF3
FAM46A	2.19E-05	-0.262609892	0.475	0.267	0.73911358	0	FAM46A
NEAT1	2.70E-05	-0.505477056	0.99	0.913	0.910146916	0	NEAT1
ID3	2.84E-05	-0.678926914	0.845	0.742	0.957750281	0	ID3
HES1	5.78E-05	-0.720699786	0.76	0.665	1	0	HES1
DDX5	6.32E-05	-0.353119997	0.973	0.843	1	0	DDX5
BRD2	7.36E-05	-0.730637217	0.753	0.612	1	0	BRD2
TPM2	8.21E-05	-0.511349422	0.886	0.758	1	0	TPM2
ID1	0.000106207	-0.927994026	0.683	0.599	1	0	ID1
SRGN	0.000114727	-0.627847198	0.521	0.504	1	0	SRGN
NDUFA4L2	0.000206142	-0.418604255	0.224	0.3	1	0	NDUFA4L2
HEXIM1	0.000233155	-0.864100313	0.507	0.452	1	0	HEXIM1
SRSF7	0.000253656	-0.567281452	0.829	0.665	1	0	SRSF7
IGHG1	0.000359988	0.392506768	0.54	0.326	1	0	IGHG1
BTG2	0.000391521	-0.928174916	0.692	0.585	1	0	BTG2
OAZ2	0.000503627	-0.258673811	0.566	0.333	1	0	OAZ2
XIST	0.000603912	-0.855563964	0.227	0.269	1	0	XIST
CCNL1	0.000690101	-0.552817105	0.852	0.671	1	0	CCNL1
RBM39	0.000698264	-0.550828766	0.81	0.607	1	0	RBM39
HES4	0.000749321	-0.799524809	0.532	0.479	1	0	HES4
CRYAB	0.000777249	-0.595431124	0.557	0.343	1	0	CRYAB
CSRP2	0.000879848	-0.509988662	0.276	0.32	1	0	CSRP2
AFF4	0.001070627	-0.327264016	0.435	0.254	1	0	AFF4
TRA2A	0.001214391	-0.317156381	0.462	0.267	1	0	TRA2A
MT1M	0.001596986	-0.447937433	0.315	0.196	1	0	MT1M
ID4	0.001791133	-0.846345447	0.45	0.432	1	0	ID4
PELO	0.00217834	-0.25464534	0.288	0.171	1	0	PELO
PHLDA1	0.002251206	-0.564726148	0.682	0.591	1	0	PHLDA1
SOX4	0.002339824	-0.400185894	0.682	0.436	1	0	SOX4
YME1L1	0.002540851	-0.266059748	0.45	0.271	1	0	YME1L1
MEF2C	0.002611473	-0.73613421	0.228	0.262	1	0	MEF2C
SRSF3	0.002817214	-0.394416492	0.877	0.702	1	0	SRSF3
RSRP1	0.002929645	-0.680013289	0.633	0.502	1	0	RSRP1
IER2	0.003039324	-0.405835523	0.967	0.876	1	0	IER2
PHLDB1	0.003391301	-0.279620197	0.317	0.192	1	0	PHLDB1
RBM6	0.003703363	-0.308650799	0.295	0.178	1	0	RBM6
PNISR	0.003889069	-0.640289139	0.67	0.508	1	0	PNISR
EGR1	0.004012587	-0.55800484	0.937	0.802	1	0	EGR1
DNAJB4	0.004049737	-0.296461187	0.36	0.227	1	0	DNAJB4
NR4A1	0.004202387	-0.723502422	0.682	0.562	1	0	NR4A1
OTUD6B-AS1	0.004375442	-0.295173612	0.332	0.202	1	0	OTUD6B-AS1
DUSP1	0.004387596	-0.492606574	0.982	0.911	1	0	DUSP1
TRIB1	0.004654629	-0.259180769	0.371	0.233	1	0	TRIB1
IGHA1	0.005795036	-0.45769084	0.584	0.403	1	0	IGHA1
RBM23	0.00590678	-0.256457108	0.264	0.161	1	0	RBM23
TCF7	0.00604673	-0.31950979	0.302	0.188	1	0	TCF7
ARID4B	0.006105613	-0.279244846	0.421	0.26	1	0	ARID4B
HSPH1	0.006444248	-0.270382258	0.51	0.32	1	0	HSPH1
NKTR	0.006591493	-0.265182131	0.387	0.238	1	0	NKTR
UBA2	0.006998323	-0.275073284	0.322	0.202	1	0	UBA2
GLS	0.007283588	-0.275689323	0.281	0.174	1	0	GLS
ZFP36L1	0.007467887	-0.43926966	0.909	0.733	1	0	ZFP36L1
SGK1	0.007627098	-0.364800213	0.352	0.225	1	0	SGK1
GADD45G	0.007936352	-0.33830651	0.466	0.314	1	0	GADD45G
MGEA5	0.008253988	-0.25319522	0.267	0.165	1	0	MGEA5
ZFP36	0.008294273	-0.546056309	0.972	0.876	1	0	ZFP36
BCLAF1	0.008505441	-0.365916269	0.485	0.295	1	0	BCLAF1
SERTAD1	0.008948488	-0.620982604	0.828	0.638	1	0	SERTAD1
PNRC1	0.00948935	-0.38676761	0.917	0.729	1	0	PNRC1
